# Supplementary material for: Cell-Nonautonomous Regulation of C. elegans Germ Cell Death by kri-1
Source: Curr Biol. 2010 Feb 23;20(4):333–8. doi: 10.1016/j.cub.2009.12.032 (PMC2829125; doi:10.1016/j.cub.2009.12.032)
Supplement: Document S2. One Table [file mmc2.xls]

## Sheet: Table S1
Table S1. List of p Values for All Experiments
Figure	Strain #1	Strain #2	Treatment	p value*
Figure 1B	control(RNAi)	kri-1(RNAi)	0 Gy	0.468
	control(RNAi)	kri-1(RNAi)	60 Gy	0.0116
Figure 1C	wild-type	kri-1(ok1251)	0 Gy	0.0984
	wild-type	kri-1(ok1251)	30 Gy	0.00975
	wild-type	kri-1(ok1251)	60 Gy	0.000679
	wild-type	kri-1(ok1251)	120 Gy	3.12e-07
Figure 1D	wild-type	kri-1(ok1251)	bean stage	0.903
	wild-type	kri-1(ok1251)	comma stage	0.345
	wild-type	kri-1(ok1251)	1.5-fold stage	0.933
Figure 1E	wild-type	kri-1(ok1251)/hDf9	0 Gy	0.13
	+/hDf9	kri-1(ok1251)/hDf9	0 Gy	0.302
	wild-type	kri-1(ok1251)/hDf9	60 Gy	7.79e-05
	+/hDf9	kri-1(ok1251)/hDf9	60 Gy	0.00192
Figure 2B	wild-type	kri-1(0)	0 Gy	0.23
	wild-type	kri-1(0)	30 Gy	0.655
	wild-type	kri-1(0)	60 Gy	0.211
	wild-type	kri-1(0)	120 Gy	0.427
Figure 2C	control(RNAi)	kri-1(0); ced-9(RNAi)	0 Gy	0.116
	ced-9(RNAi)	kri-1(0); ced-9(RNAi)	0 Gy	0.606
	kri-1(0); control(RNAi)	kri-1(0); ced-9(RNAi)	0 Gy	0.0848
	control(RNAi)	kri-1(0); ced-9(RNAi)	60 Gy	0.0505
	ced-9(RNAi)	kri-1(0); ced-9(RNAi)	60 Gy	0.372
	kri-1(0); control(RNAi)	kri-1(0); ced-9(RNAi)	60 Gy	0.0161
	control(RNAi)	kri-1(0); control(RNAi)	0 Gy	0.194
	control(RNAi)	kri-1(0); control(RNAi)	60 Gy	0.00143
	control(RNAi)	ced-9(RNAi)	0 Gy	0.061
	control(RNAi)	ced-9(RNAi)	60 Gy	0.024
Figure 3B	wild-type	kri-1(0); pmk-3(lf)	0 Gy	0.875
	kri-1(0)	kri-1(0); pmk-3(lf)	0 Gy	0.279
	pmk-3(lf)	kri-1(0); pmk-3(lf)	0 Gy	0.148
	wild-type	kri-1(0); pmk-3(lf)	60 Gy	0.0718
	kri-1(0)	kri-1(0); pmk-3(lf)	60 Gy	0.332
	pmk-3(lf)	kri-1(0); pmk-3(lf)	60 Gy	0.0265
	wild-type	pmk-3(lf)	0 Gy	0.21
	wild-type	pmk-3(lf)	60 Gy	0.0474
	pmk-3(lf)	kri-1(0); pmk-3(lf)	0/60 Gy**	0.716
Figure 3C	control(RNAi)	kri-1(0); daf-16(RNAi)	0 Gy	0.0127
	kri-1(0); control(RNAi)	kri-1(0); daf-16(RNAi)	0 Gy	0.895
	daf-16(RNAi)	kri-1(0); daf-16(RNAi)	0 Gy	4.60E-04***
	control(RNAi)	kri-1(0); daf-16(RNAi)	60 Gy	0.0066
	kri-1(0); control(RNAi)	kri-1(0); daf-16(RNAi)	60 Gy	0.138
	daf-16(RNAi)	kri-1(0); daf-16(RNAi)	60 Gy	0.00186
	control(RNAi)	daf-16(RNAi)	0 Gy	0.281
	control(RNAi)	daf-16(RNAi)	60 Gy	0.0884
	daf-16(RNAi)	kri-1(0); daf-16(RNAi)	0/60 Gy**	0.399
Figure 4A	control(RNAi)	rrf-1(lf); control(RNAi)	0 Gy	0.863
	control(RNAi)	ppw-1(lf); control(RNAi)	0 Gy	0.722
	control(RNAi)	rrf-1(lf); control(RNAi)	60 Gy	0.267
	control(RNAi)	ppw-1(lf); control(RNAi)	60 Gy	0.258
	kri-1(RNAi)	rrf-1(lf); kri-1(RNAi)	0 Gy	0.328
	kri-1(RNAi)	ppw-1(lf); kri-1(RNAi)	0 Gy	0.626
	kri-1(RNAi)	rrf-1(lf); kri-1(RNAi)	60 Gy	0.0332
	kri-1(RNAi)	ppw-1(lf); kri-1(RNAi)	60 Gy	0.639
	control(RNAi)	kri-1(RNAi)	0 Gy	0.255
	control(RNAi)	kri-1(RNAi)	60 Gy	0.00109
Figure 4C	wild-type	kri-1(0)	0 Gy	1.44E-02***
	wild-type	kri-1(0); gfp::kri-1(+)	0 Gy	0.156
	wild-type	kri-1(0)	60 Gy	0.00562
	wild-type	kri-1(0); gfp::kri-1(+)	60 Gy	0.368
	kri-1(0)	kri-1(0); gfp::kri-1(+)	0 Gy	0.0681
	kri-1(0)	kri-1(0); gfp::kri-1(+)	60 Gy	0.00431
Figure S1	ced-5(lf)	kri-1(ok1251); ced-5(lf)	0 Gy	0.147
	ced-5(lf)	kri-1(ok1251); ced-5(lf)	30 Gy	0.0399
	ced-5(lf)	kri-1(ok1251); ced-5(lf)	60 Gy	0.0148
	ced-5(lf)	kri-1(ok1251); ced-5(lf)	120 Gy	0.0218
Figure S2	wild-type	kri-1(0)	0 Gy	0.588
	clk-2(lf)	kri-1(0)	0 Gy	0.649
	wild-type	kri-1(0)	120 Gy	0.228
	clk-2(lf)	kri-1(0)	120 Gy	0.00219
	wild-type	clk-2(lf)	0 Gy	0.947
	wild-type	clk-2(lf)	120 Gy	0.000405
Figure S3B	control(RNAi)	cep-1(RNAi)	60 Gy	0.000116
Figure S3C	wild-type	cep-1(lf)	60 Gy	0.309
Figure S4B	wild-type	kri-1(0)	0 Gy	0.569
	wild-type	kri-1(0)	60 Gy	0.546
	wild-type	wild-type	0/60 Gy**	0.0144
	kri-1(0)	kri-1(0)	0/60 Gy**	0.0226
Figure S4C	wild-type	kri-1(0)	0 Gy	3.62E-02***
	wild-type	kri-1(0)	60 Gy	0.115
Figure S4D	wild-type	kri-1(0)	0 Gy	0.587
	wild-type	kri-1(0)	60 Gy	0.878
Figure S5A	wild-type	daf-16(lf)	0 Gy	0.919
	wild-type	daf-16(lf)	60 Gy	0.808
	wild-type	pmk-3(lf)	0 Gy	0.464
	wild-type	pmk-3(lf)	60 Gy	0.254
Figure S6	control(RNAi)	kri-1(RNAi)	60Gy	0.00534
	control(RNAi)	daf-9(lf); control(RNAi)	60Gy	0.454
	control(RNAi)	daf-12(lf); control(RNAi)	60Gy	0.0587
	kri-1(RNAi)	daf-9(lf); kri-1(RNAi)	60Gy	0.719
	kri-1(RNAi)	daf-12(lf); kri-1(RNAi)	60Gy	0.446
*Significant values (p<0.05) are highlighted in bold.
**The comparison is between strain #1 at 0Gy and strain #2 at 60Gy.
***Although the p value falls within the threshold value for significance, we believe that there is no biological significance between these values.
